# Supplementary material for: Twin Screw Melt Granulation: A Single Step Approach for Developing Self-Emulsifying Drug Delivery System for Lipophilic Drugs
Source: Pharmaceutics. 2023 Sep 1;15(9):2267. doi: 10.3390/pharmaceutics15092267 (PMC10534719; doi:10.3390/pharmaceutics15092267)
Supplement: Supplementary file 1 [file pharmaceutics-15-02267-s001.zip]

Archive with 1 entries (1 files):
- pharmaceutics-2581226-supplementary.pdf
